# Supplementary material for: Non-Steroidal Anti-Inflammatory Drug Effect on the Binding of Plasma Protein with Antibiotic Drug Ceftazidime: Spectroscopic and In Silico Investigation
Source: Int J Mol Sci. 2023 Sep 30;24(19):14811. doi: 10.3390/ijms241914811 (PMC10573175; doi:10.3390/ijms241914811)
Supplement: Supplementary file 1 [file ijms-24-14811-s001.zip]

Archive with 1 entries (1 files):
- ijms-2613967-supplementary.pdf
